# Supplementary material for: Spatio-Temporal Expression Pattern of CAKUT Candidate Genes DLG1 and KIF12 during Human Kidney Development
Source: Biomolecules. 2023 Feb 9;13(2):340. doi: 10.3390/biom13020340 (PMC9953652; doi:10.3390/biom13020340)
Supplement: Supplementary file 1 [file biomolecules-13-00340-s001.zip]

Archive with 1 entries (1 files):
- biomolecules-2149424-supplementary.pdf
